# Supplementary material for: Compilation of an economy-wide material flow database for 14 stock-building materials in 177 countries from 1900 to 2016
Source: MethodsX. 2022 Mar 9;9:101654. doi: 10.1016/j.mex.2022.101654 (PMC8987645; doi:10.1016/j.mex.2022.101654)
Supplement: Supplementary file 1 [file mmc1.xlsx]

## Sheet: mat_content
SITC1	Name	Processing stages	IronSteel	Aluminium	Copper	Lead	Zinc	Plastic	Paper	Wood	Cement_Concrete	Bricks	Glass	sum
2312	Synthetic rubber and rubber substitutes	Semi-manufactured products	0	0	0	0	0	1	0	0	0	0	0	1
2313	Reclaimed rubber	Raw products	0	0	0	0	0	0.99	0	0	0	0	0	0.99
242	Wood in the rough or roughly squared	Raw products	0	0	0	0	0	0	0	1	0	0	0	1
243	Wood,shaped or simply worked	Semi-manufactured products	0	0	0	0	0	0	0	1	0	0	0	1
244	Cork, raw and waste	Raw products	0	0	0	0	0	0	0	1	0	0	0	1
2511	Paper waste and old paper	Scrap/Waste	0	0	0	0	0	0	1	0	0	0	0	1
26621	Discont. Synth. Fibres not carded or combed	Raw products	0	0	0	0	0	0.99	0	0	0	0	0	0.99
26622	Cont. Filament tow for manuf discon syn fibres	Raw products	0	0	0	0	0	0.99	0	0	0	0	0	0.99
26623	Discont synth fibres or waste carded or combed	Semi-manufactured products	0	0	0	0	0	0.99	0	0	0	0	0	0.99
26631	Discont regener. Fibres, not carded or combed	Semi-manufactured products	0	0	0	0	0	0.99	0	0	0	0	0	0.99
26632	Cont filament tow for manuf discon regen fibr	Raw products	0	0	0	0	0	0.99	0	0	0	0	0	0.99
26633	Discont regen fibres or waste carded or combed	Semi-manufactured products	0	0	0	0	0	0.99	0	0	0	0	0	0.99
2820	Iron & steel scrap	Scrap/Waste	1	0	0	0	0	0	0	0	0	0	0	1
28402	Copper waste and scrap	Scrap/Waste	0	0	1	0	0	0	0	0	0	0	0	1
28404	Aluminium waste and scrap	Scrap/Waste	0	1	0	0	0	0	0	0	0	0	0	1
28406	Lead waste and scrap	Scrap/Waste	0	0	0	1	0	0	0	0	0	0	0	1
28407	Zinc waste and scrap	Scrap/Waste	0	0	0	0	1	0	0	0	0	0	0	1
5332	Printing inks	Semi-manufactured products	0	0	0	0	0	0.5	0	0	0	0	0	0.5
53332	Varnishes,lacquers,distempers,water pigments	Semi-manufactured products	0	0	0	0	0	0.5	0	0	0	0	0	0.5
53333	Artists"colours	Final goods	0	0	0	0	0	0.5	0	0	0	0	0	0.5
53334	Prepared driers	Final goods	0	0	0	0	0	0.5	0	0	0	0	0	0.5
53335	Putty,painters"fillings,etc	Final goods	0	0	0	0	0	0.5	0	0	0	0	0	0.5
54191	Bandages,etc.impregnated/coated with pharm.pro.	Final goods	0	0	0	0	0	0.5	0	0	0	0	0	0.5
5530	Perfumery & cosmetics,dentifrices etc.	Final goods	0	0	0	0	0	0.15	0	0	0	0	0	0.15
57111	Propellent powders	Final goods	0	0	0	0	0	0.15	0	0	0	0	0	0.15
57112	Other prepared explosives	Final goods	0	0	0	0	0	0.15	0	0	0	0	0	0.15
5712	Fuses,primers and detonators	Final goods	0	0	0	0	0	0.15	0	0	0	0	0	0.15
5713	Pyrotechnical articles	Final goods	0	0	0	0	0	0.15	0	0	0	0	0	0.15
5714	Hunting and sporting ammunition	Final goods	0	0	0	0	0	0.04	0	0	0	0	0	0.04
5811	Prods of condensation, polycond. & polyaddition	Raw products	0	0	0	0	0	0.963548	0	0	0	0	0	0.963548
5812	Products of polymerization and copolymerization	Raw products	0	0	0	0	0	0.955213	0	0	0	0	0	0.955213
58131	Vulcanized fibre	Raw products	0	0	0	0	0	0	0.99	0	0	0	0	0.99
58191	Hardened proteines	Raw products	0	0	0	0	0	1	0	0	0	0	0	1
58199	Other artificial plastic materials	Raw products	0	0	0	0	0	1	0	0	0	0	0	1
59959	Prepared glues	Semi-manufactured products	0	0	0	0	0	0.15	0	0	0	0	0	0.15
59974	Prepared glazings,dressings and mordants	Semi-manufactured products	0	0	0	0	0	0.5	0	0	0	0	0	0.5
59975	Anti knock preparations, etc.	Semi-manufactured products	0	0	0	0	0	0.15	0	0	0	0	0	0.15
59991	Modelling pastes & dental impression compounds	Semi-manufactured products	0	0	0	0	0	0.5	0	0	0	0	0	0.5
59994	Pickling preparations for metal surfaces.etc	Semi-manufactured products	0	0	0	0	0	0.5	0	0	0	0	0	0.5
59999	Other chem.products and preparations	Semi-manufactured products	0	0	0	0	0	0.525345	0	0	0	0	0	0.525345
6112	Reconstituted and artificial leather	Semi-manufactured products	0	0	0	0	0	0.5	0	0	0	0	0	0.5
6121	Machine leather belting & other articles/leath.	Final goods	0	0	0	0	0	0.5	0	0	0	0	0	0.5
6122	Saddlery and other harness makers goods	Final goods	0	0	0	0	0	0.5	0	0	0	0	0	0.5
6123	Uppers,legs & other prepared parts of footwear	Semi-manufactured products	0	0	0	0	0	0.5	0	0	0	0	0	0.5
62101	Plates,sheets,of unvulcanized mat./synth.rubber	Semi-manufactured products	0	0	0	0	0	0.99	0	0	0	0	0	0.99
62102	Unvulcanized nat/synth.rubber in oth.form/state	Semi-manufactured products	0	0	0	0	0	0.99	0	0	0	0	0	0.99
62103	Vulcanized rubber thread and cord	Semi-manufactured products	0	0	0	0	0	0.581667	0	0	0	0	0	0.581667
62104	Plates,sheets,strip of unhardened vulcanized r.	Semi-manufactured products	0	0	0	0	0	0.99	0	0	0	0	0	0.99
62105	Piping & tubing of unhard.vulcanized rubber	Semi-manufactured products	0	0	0	0	0	0.9615	0	0	0	0	0	0.9615
6291	Rubber tyres & tubes for vehicles and aircraft	Final goods	0	0	0	0	0	0.99	0	0	0	0	0	0.99
6293	Hygienic & pharmaceutical articles of rubber	Final goods	0	0	0	0	0	0.99	0	0	0	0	0	0.99
6294	Transmission,conveyor or elevator belts/rubber	Final goods	0	0	0	0	0	0.99	0	0	0	0	0	0.99
62998	Articles of unhardened rubber,n.e.s.	Final goods	0	0	0	0	0	0.99	0	0	0	0	0	0.99
62999	Articles of hardened rubber,n.e.s.	Final goods	0	0	0	0	0	0.99	0	0	0	0	0	0.99
631	Veneers,plywood boards & other wood,worked,nes	Semi-manufactured products	0	0	0	0	0	0.0625	0	0.9375	0	0	0	1
632	Wood manufactures,nes	Final goods	0	0	0	0	0	0.0509804	0	0.94902	0	0	0	1
633	Cork manufactures	Final goods	0	0	0	0	0	0	0	1	0	0	0	1
641	Paper and paperboard	Semi-manufactured products	0	0	0	0	0	0.0125	0.9875	0	0	0	0	1
642	Articles of paper, pulp, paperboard	Final goods	0	0	0	0	0	0.05	0.95	0	0	0	0	1
65161	Yarn of continuous synth fibres, monofil etc.	Semi-manufactured products	0	0	0	0	0	0.972957	0	0	0	0	0	0.972957
65162	Monofil,etc.of synthetic fibres	Semi-manufactured products	0	0	0	0	0	0.99	0	0	0	0	0	0.99
65163	Yarn of continuous synth.fibres.not for sale	Semi-manufactured products	0	0	0	0	0	0.99	0	0	0	0	0	0.99
65164	Yarn of discontinuous or waste synth. Fibres	Semi-manufactured products	0	0	0	0	0	0.735185	0	0	0	0	0	0.735185
65165	Yarn of discontinuous synt.fib. Not for sale	Semi-manufactured products	0	0	0	0	0	0.93	0	0	0	0	0	0.93
65171	Yarn of contin regen fibres, monofil, etc	Semi-manufactured products	0	0	0	0	0	0.99	0	0	0	0	0	0.99
65172	Monofil,etc.of regenerated fibres	Semi-manufactured products	0	0	0	0	0	0.99	0	0	0	0	0	0.99
65174	Yarn of discontin or waste regenerated fibres	Semi-manufactured products	0	0	0	0	0	0.99	0	0	0	0	0	0.99
65191	Yarn of text. Fibres spun or covered with metal	Semi-manufactured products	0	0	0	0	0	0.5	0	0	0	0	0	0.5
65194	Paper yarn	Semi-manufactured products	0	0	0	0	0	0	1	0	0	0	0	1
65229	Other cotton fabrics,woven,bleached,dyed,etc	Semi-manufactured products	0	0	0	0	0	0.5	0	0	0	0	0	0.5
65351	Fabrics,woven of continuous synthetic fibres	Semi-manufactured products	0	0	0	0	0	0.99	0	0	0	0	0	0.99
65352	Fabrics,woven of discontinuous synthetic fibres	Semi-manufactured products	0	0	0	0	0	0.614165	0	0	0	0	0	0.614165
65361	Fabrics,woven,of continuous regenerated fibres	Semi-manufactured products	0	0	0	0	0	0.99	0	0	0	0	0	0.99
65362	Fabrics,woven,of discontinuous regenr. Fibres	Semi-manufactured products	0	0	0	0	0	0.983444	0	0	0	0	0	0.983444
6537	Knitted or crochd fabrics not elast nor rubberd	Semi-manufactured products	0	0	0	0	0	0.5	0	0	0	0	0	0.5
65391	Fabrics,woven,of metal thread or of yarn	Semi-manufactured products	0	0	0	0	0	0.5	0	0	0	0	0	0.5
65395	Fabrics,woven,of paper yarn	Semi-manufactured products	0	0	0	0	0	0	1	0	0	0	0	1
65401	Narrow fabrics other than woven labels/badges	Semi-manufactured products	0	0	0	0	0	0.5	0	0	0	0	0	0.5
65402	Woven labels,badges,etc.,not embroidered	Semi-manufactured products	0	0	0	0	0	0.5	0	0	0	0	0	0.5
65403	Trimmings,tapes,etc.,not elastic	Semi-manufactured products	0	0	0	0	0	0.839231	0	0	0	0	0	0.839231
65404	Tulle and other net fabrics,plain	Semi-manufactured products	0	0	0	0	0	0.5	0	0	0	0	0	0.5
65405	Other tulle and net fabrics;lace	Semi-manufactured products	0	0	0	0	0	0.5	0	0	0	0	0	0.5
65406	Embroidery	Final goods	0	0	0	0	0	0.5	0	0	0	0	0	0.5
6551	Felts and felt articles nes	Final goods	0	0	0	0	0	0.6	0	0	0	0	0	0.6
65541	Bonded fibre fabrics & articles thereof,n.e.s.	Final goods	0	0	0	0	0	0.5	0	0	0	0	0	0.5
65542	Textile fabrics coated with gum or amylaceous	Semi-manufactured products	0	0	0	0	0	0.5	0	0	0	0	0	0.5
65543	Textile fabrics impregnated or coated w.cellul.	Semi-manufactured products	0	0	0	0	0	0.5	0	0	0	0	0	0.5
65545	Rubberized textile fabrics not knitted or croch	Semi-manufactured products	0	0	0	0	0	0.99	0	0	0	0	0	0.99
65546	Other impregnated or coated textile fabrics etc	Semi-manufactured products	0	0	0	0	0	0.5	0	0	0	0	0	0.5
65561	Cordage,cable,rope,twine	Final goods	0	0	0	0	0	0.935556	0	0	0	0	0	0.935556
65562	Nets and netting of cordage,etc.	Final goods	0	0	0	0	0	0.78	0	0	0	0	0	0.78
65563	Other articles of cordage,etc.	Final goods	0	0	0	0	0	0.5	0	0	0	0	0	0.5
65571	Hat bodies of wool felt and fur felt	Final goods	0	0	0	0	0	0.5	0	0	0	0	0	0.5
65572	Other hat bodies	Final goods	0	0	0	0	0	0.5	0	0	0	0	0	0.5
65581	Wadding and articles of wadding,etc.	Final goods	0	0	0	0	0	0	1	0	0	0	0	1
65582	Wicks of textile fabrics,gas mantle fabrics	Semi-manufactured products	0	0	0	0	0	0.5	0	0	0	0	0	0.5
65583	Other textile fabr./artic.used in machin.plant	Semi-manufactured products	0	0	0	0	0	0.5	0	0	0	0	0	0.5
65591	Textile hosepiping and similar tubing	Semi-manufactured products	0	0	0	0	0	0.5	0	0	0	0	0	0.5
65592	Transmission,conveyor or elevator belts (text)	Semi-manufactured products	0	0	0	0	0	0.5	0	0	0	0	0	0.5
6561	Bags and sacks of textile materials	Final goods	0	0	0	0	0	0.869756	0	0	0	0	0	0.869756
6562	Tarpaulins, tents, awnings, sails, etc.	Final goods	0	0	0	0	0	0.7	0	0	0	0	0	0.7
6566	Blankets, travelling rugs and coverlets	Final goods	0	0	0.06	0	0.02	0.916923	0	0	0	0	0	0.996923
65691	Linens and other furnishing art. Of textile	Final goods	0	0	0	0	0	0.505579	0	0	0	0	0	0.505579
65692	Other made up textile articles,n.e.s.	Final goods	0	0	0	0	0	0.7	0	0	0	0	0	0.7
65741	Floor coverings prepared on a base of paper	Semi-manufactured products	0	0	0	0	0	0	1	0	0	0	0	1
65742	Linoleum and similar floor coverings on textile	Semi-manufactured products	0	0	0	0	0	0.4	0	0	0	0	0	0.4
6575	Carpets, carpeting and rugs, knotted	Final goods	0	0	0	0	0	0.7	0	0	0	0	0	0.7
6576	Other carpets, carpeting and rugs	Final goods	0	0	0	0	0	0.7	0	0	0	0	0	0.7
66182	Building materials of vegetable substances	Semi-manufactured products	0	0	0	0	0	0	0	0	0.05	0	0	0.05
66183	Articles of asbestos cement or of fibre cement	Semi-manufactured products	0	0	0	0	0	0	0	0	0.2	0	0	0.2
6623	Refractory bricks & other ref.construction mat.	Final goods	0	0	0	0	0	0	0	0	0	1	0	1
6624	Non refractory ceramic bricks,tiles,pipes etc.	Final goods	0	0	0	0	0	0	0	0	0	1	0	1
66362	Articles of cement,of concrete or artf/.stone	Final goods	0	0	0	0	0	0	0	0	0.2	0	0	0.2
66391	Lab.& indus.ceramic wares,etc.not refractory	Final goods	0	0	0	0	0	0.04	0	0	0	0	0	0.04
664	Glass	Raw products	0	0	0	0	0	0	0	0	0	0	1	1
665	Glassware	Semi-manufactured products	0	0	0	0	0	0	0	0	0	0	1	1
671	Pig iron, spiegeleisen, sponge iron etc	Extraction	0.96	0	0	0	0	0	0	0	0	0	0	0.96
672	Ingots & other primary forms of iron or steel	Raw products	1	0	0	0	0	0	0	0	0	0	0	1
673	Iron and steel bars,rods,angles,shapes,sections	Semi-manufactured products	1	0	0	0	0	0	0	0	0	0	0	1
674	Universals,plates and sheets of iron or steel	Semi-manufactured products	1	0	0	0	0	0	0	0	0	0	0	1
675	Hoop and strip of iron or steel	Semi-manufactured products	1	0	0	0	0	0	0	0	0	0	0	1
676	Rails & rlwy track constr mat. Of iron or steel	Semi-manufactured products	1	0	0	0	0	0	0	0	0	0	0	1
677	Iron and steel wire, excluding wire rod	Semi-manufactured products	1	0	0	0	0	0	0	0	0	0	0	1
678	Tubes,pipes and fittings of iron or steel	Semi-manufactured products	1	0	0	0	0	0	0	0	0	0	0	1
679	Iron steel castings forgings unworked, nes	Raw products	0.69	0	0	0	0	0	0	0	0	0	0	0.69
6821	Copper and alloys, unwrought	Raw products	0	0	1	0	0	0	0	0	0	0	0	1
68221	Bars,rods,angles,shapes,wire of copper	Semi-manufactured products	0	0	0.75	0	0	0	0	0	0	0	0	0.75
68222	Plates,sheets and strip of copper	Semi-manufactured products	0	0	0.79	0	0	0	0	0	0	0	0	0.79
68223	Copper foil	Semi-manufactured products	0	0	0.98	0	0	0	0	0	0	0	0	0.98
68224	Copper powders and flakes	Semi-manufactured products	0	0	0.999	0	0	0	0	0	0	0	0	0.999
68225	Tubes,pipes and blanks,hollow bars of copper	Semi-manufactured products	0	0	0.98	0	0	0	0	0	0	0	0	0.98
68226	Tube and pipe fittings of copper	Semi-manufactured products	0	0	0.98	0	0	0	0	0	0	0	0	0.98
6841	Aluminium and aluminium alloys, unwrought	Raw products	0	1	0	0	0	0	0	0	0	0	0	1
68421	Bars,rods,angles,shapes and wire of aluminium	Semi-manufactured products	0	1	0	0	0	0	0	0	0	0	0	1
68422	Plates,sheets and strip of aluminium	Semi-manufactured products	0	1	0	0	0	0	0	0	0	0	0	1
68425	Tubes,pipes & blanks,hollow bars of aluminium	Semi-manufactured products	0	1	0	0	0	0	0	0	0	0	0	1
68426	Tube and pipe fittings of aluminium	Semi-manufactured products	0	1	0	0	0	0	0	0	0	0	0	1
6851	Lead and lead alloys, unwrought	Raw products	0	0	0	1	0	0	0	0	0	0	0	1
68521	Bars,rods,angles,shapes,sections/wire of lead	Semi-manufactured products	0	0	0	1	0	0	0	0	0	0	0	1
68522	Plates,sheets and strip of lead	Semi-manufactured products	0	0	0	1	0	0	0	0	0	0	0	1
68524	Tubes,pipes,blanks/fittings,hollow bars of lead	Semi-manufactured products	0	0	0	1	0	0	0	0	0	0	0	1
6861	Zinc and zinc alloys, unwrought	Raw products	0	0	0	0	1	0	0	0	0	0	0	1
68621	Bars,rods,angles,shapes,sections/wire of zinc	Semi-manufactured products	0	0	0	0	1	0	0	0	0	0	0	1
68622	Plates,sheets,strip,foil,powders,flakes of zinc	Semi-manufactured products	0	0	0	0	1	0	0	0	0	0	0	1
68623	Tubes,pipes,blanks/fittings,hollow bars of zinc	Semi-manufactured products	0	0	0	0	1	0	0	0	0	0	0	1
6911	Fin.structural parts & structures of iron steel	Final goods	0.96	0	0	0	0	0	0	0	0	0	0	0.96
6912	Fin.structural parts & structures of aluminium	Final goods	0	0.9	0	0	0	0	0	0	0	0	0	0.9
6913	Fin.structural parts of zinc	Final goods	0	0	0	0	1	0	0	0	0	0	0	1
69211	Tanks,etc.for storage or manuf.use of iron/stee	Final goods	0.96	0	0	0	0	0	0	0	0	0	0	0.96
69212	Tanks,etc.for storage or manuf.use of copper	Final goods	0	0	1	0	0	0	0	0	0	0	0	1
69213	Tanks,etc.for storage or manuf.use of aluminium	Final goods	0	0.8	0	0	0	0	0	0	0	0	0	0.8
69221	Casks,drums,etc.used for transport of iron/stee	Final goods	0.96	0	0	0	0	0	0	0	0	0	0	0.96
69222	Casks,drums,etc.used for transport of aluminium	Final goods	0	0.8	0	0	0	0	0	0	0	0	0	0.8
69231	Compressed gas cylinders of iron or steel	Final goods	0.95	0	0	0	0	0	0	0	0	0	0	0.95
69232	Compressed gas cylinders of aluminium	Final goods	0	0.8	0	0	0	0	0	0	0	0	0	0.8
69311	Wire,cables,ropes etc.not insulated,iron/steel	Semi-manufactured products	0.96	0	0	0	0	0	0	0	0	0	0	0.96
69312	Wire,cables,ropes etc.not insulated of copper	Semi-manufactured products	0	0	0.999333	0	0	0	0	0	0	0	0	0.999333
69313	Wire,cables,ropes etc.not insulated,aluminium	Semi-manufactured products	0	0.9	0	0	0	0	0	0	0	0	0	0.9
6932	Wire of iron or steel,of types used for fencing	Semi-manufactured products	0.96	0	0	0	0	0	0	0	0	0	0	0.96
69331	Gauze,netting,grill,fencing wire of iron steel	Semi-manufactured products	0.96	0	0	0	0	0	0	0	0	0	0	0.96
69332	Gauze,netting,grill,fencing wire of copper	Semi-manufactured products	0	0	1	0	0	0	0	0	0	0	0	1
69333	Gauze,netting,grill,fencing wire of aluminium	Semi-manufactured products	0	0.97	0	0	0	0	0	0	0	0	0	0.97
69341	Expanded metal of iron or steel	Semi-manufactured products	0.96	0	0	0	0	0	0	0	0	0	0	0.96
69342	Expanded metal of copper	Semi-manufactured products	0	0	1	0	0	0	0	0	0	0	0	1
69343	Expanded metal of aluminium	Semi-manufactured products	0	0.9	0	0	0	0	0	0	0	0	0	0.9
69411	Nails,tacks,staples,spikes,etc.of iron or steel	Final goods	0.96	0	0	0	0	0	0	0	0	0	0	0.96
69412	Nails,tacks,staples,spikes,etc.of copper	Final goods	0	0	1	0	0	0	0	0	0	0	0	1
69421	Nuts,bolts,screws,rivets,washers of iron/steel	Final goods	0.96	0	0	0	0	0	0	0	0	0	0	0.96
69422	Nuts,bolts,screws,rivets,washers of copper	Final goods	0	0	1	0	0	0	0	0	0	0	0	1
695	Tools for use in the hand or in machines	Final goods	0.85	0	0	0	0	0.1	0	0	0	0	0	0.95
696	Cutlery	Final goods	0.85	0	0	0	0	0	0	0	0	0	0	0.85
69711	Domestic stoves,etc.of iron or steel	Final goods	0.95	0	0	0	0	0.04	0	0	0	0	0	0.99
69712	Domestic stoves,etc.of copper	Final goods	0	0	0.96	0	0	0.04	0	0	0	0	0	1
69721	Domestic utensils of iron or steel	Final goods	0.95	0	0	0	0	0	0	0	0	0	0	0.95
69722	Domestic utensils of copper	Final goods	0	0	0.96	0	0	0.04	0	0	0	0	0	1
69723	Domestic utensils of aluminium	Final goods	0	0.75	0	0	0	0	0	0	0	0	0	0.75
6979	Other household equipment of base metals	Final goods	0.9	0.06	0	0	0	0	0	0	0	0	0	0.96
6981	Locksmiths wares	Final goods	0.8	0.03	0	0	0	0	0	0	0	0	0	0.83
6982	Safes,strong rooms,strong room fittings etc.	Final goods	0.8	0.02	0	0	0	0	0	0	0	0	0	0.82
6983	Chain and parts thereof of iron or steel	Final goods	0.95	0	0	0	0	0.04	0	0	0	0	0	0.99
6984	Anchors,grapnels and parts of iron or steel	Final goods	0.95	0	0	0	0	0	0	0	0	0	0	0.95
6985	Pins and needles of iron or steel	Final goods	0.95	0	0	0	0	0	0	0	0	0	0	0.95
69861	Springs & leaves for springs of iron or steel	Final goods	0.95	0	0	0	0	0	0	0	0	0	0	0.95
69862	Springs & leaves for springs of copper	Final goods	0	0	1	0	0	0	0	0	0	0	0	1
6988	Miscell.articles of base metal	Final goods	0.9	0.02	0.02	0	0	0	0	0	0	0	0	0.94
69891	Articles of iron or steel n.e.s	Final goods	0.8	0	0	0	0	0	0	0	0	0	0	0.8
69892	Articles of copper, n.e.s.	Final goods	0	0	0.96	0	0	0.04	0	0	0	0	0	1
69894	Articles of aluminium,n.e.s.	Final goods	0	0.9	0	0	0	0	0	0	0	0	0	0.9
69896	Articles of lead,n.e.s.	Final goods	0	0	0	1	0	0	0	0	0	0	0	1
69897	Articles of zinc,n.e.s.	Final goods	0	0	0	0	1	0	0	0	0	0	0	1
7111	Steam generating boilers	Final goods	0.95	0.005	0	0	0	0	0	0	0	0	0	0.955
7112	Boiler house plant	Final goods	0.95	0.005	0	0	0	0	0	0	0	0	0	0.955
7113	Steam engines and steam turbines	Final goods	0.65	0.02	0	0	0	0.0255556	0	0	0	0	0	0.695556
7114	Aircraft incl jet propulsion engines	Final goods	0.12	0.03	0	0	0	0.1	0	0	0	0	0	0.25
7115	Internal combustion engines, not for aircraft	Final goods	0.5	0.25	0	0	0	0.0325793	0	0	0	0	0	0.782579
7116	Gas turbines,other than for aircraft	Final goods	0.65	0.02	0	0	0	0.0269231	0	0	0	0	0	0.696923
7117	Nuclear reactors	Final goods	0.65	0.001	0	0	0	0	0	0	0	0	0	0.651
7118	Engines, nes	Final goods	0.5	0.04	0	0	0	0.0333333	0	0	0	0	0	0.573333
7121	Agricultural machinery for cultivating the soil	Final goods	0.8	0.01	0	0	0	0.04	0	0	0	0	0	0.85
7122	Agricultural machinery for harvesting,threshing	Final goods	0.8	0.01	0	0	0	0.040262	0	0	0	0	0	0.850262
7123	Milking machines,cream separators,dairy farm eq	Final goods	0.7	0.01	0	0	0	0.06	0	0	0	0	0	0.77
7125	Tractors, other than road tractors	Final goods	0.7	0.01	0	0	0	0.04	0	0	0	0	0	0.75
7129	Agricultural machinery and appliances, nes	Final goods	0.8	0.01	0	0	0	0.07	0	0	0	0	0	0.88
7141	Typewriters and cheque writing machines	Final goods	0.5	0.02	0	0	0	0.04	0	0	0	0	0	0.56
7142	Calculating & accounting machines etc	Final goods	0.2	0.02	0	0	0	0.04	0	0	0	0	0	0.26
7143	Statistical machines cards or tapes	Final goods	0.2	0.02	0.08	0	0.022	0.247562	0	0	0	0	0	0.569562
7149	Office machines, nes	Final goods	0.2	0.02	0.05	0	0	0.140744	0	0	0	0	0	0.410744
715	Metalworking machinery	Final goods	0.65	0.02	0	0	0.00408889	0.04	0	0	0	0	0	0.714089
717	Textile and leather machinery	Final goods	0.65	0.02	0.002	0	0.00133333	0.100857	0	0	0	0	0	0.77419
718	Machines for special industries	Final goods	0.75	0.02	0	0	0	0.0522034	0	0	0	0	0	0.822203
7191	Heating and cooling equipment	Final goods	0.7	0.03	0.036	0	0	0.0441041	0	0	0	0	0	0.810104
7192	Pumps and centrifuges	Final goods	0.8	0.03	0	0	0	0.0414599	0	0	0	0	0	0.87146
7193	Mechanical handling equipment	Final goods	0.75	0.02	0	0	0	0.0417778	0	0	0	0	0	0.811778
7194	Domestic appliances, non electrical	Final goods	0.65	0.02	0	0	0	0	0	0	0	0	0	0.67
7195	Powered tools, nes	Final goods	0.6	0.03	0	0	0	0.0431542	0	0	0	0	0	0.673154
7196	Other non electrical machines	Final goods	0.65	0.02	0.0075	0	0	0.0452234	0	0	0	0	0	0.722723
7197	Ball, roller or needle roller bearings	Final goods	0.9	0.01	0	0	0	0.04	0	0	0	0	0	0.95
7198	Machinery and mechanical appliances, nes	Final goods	0.75	0.01	0	0	0.02	0.0423917	0	0	0	0	0	0.822392
7199	Parts and accessories of machinery, nes	Final goods	0.8	0.02	0	0	0	0.04	0	0	0	0	0	0.86
722	Electric power machinery and switchgear	Final goods	0.55	0.05	0.10125	0	0	0.0507602	0	0	0	0	0	0.75201
723	Equipment for distributing electricity	Final goods	0.1	0.225	0	0	0	0.367279	0	0	0	0	0	0.692279
724	Telecommunications apparatus	Final goods	0.2	0.0166667	0.076	0	0.02	0.299652	0	0	0	0	0	0.612319
72501	Domestic refrigerators, electrical	Final goods	0.55	0.02	0.04	0	0.02	0.04	0	0	0	0	0	0.67
72502	Domestic washing machines whether or not elec.	Final goods	0.6	0.028	0.03	0	0.02	0.04	0	0	0	0	0	0.718
72503	Electro mechanical domestic appliances nes	Final goods	0.5	0.02	0.03	0	0.02	0.04	0	0	0	0	0	0.61
72504	Electric shavers & hair clippers	Final goods	0.5	0.01	0.1	0	0.02	0.04	0	0	0	0	0	0.67
72505	Electric space heating equipment etc.	Final goods	0.6	0.03	0.06	0	0.02	0.04	0	0	0	0	0	0.75
726	Elec.apparatus for medic.purp.,radiological ap.	Final goods	0.5	0.02	0.1	0	0	0.3	0	0	0	0	0	0.92
7291	Batteries and accumulators	Final goods	0.2	0.01	0.1	0.195	0	0.0988889	0	0	0	0	0	0.603889
7292	Electric lamps	Final goods	0.2	0.01	0.1	0	0	0.25	0	0	0	0	0	0.56
7293	Thermionic valves and tubes, transistors, etc.	Final goods	0.1	0.01	0.07	0	0	0.219384	0	0	0	0	0	0.399384
7294	Automotive electrical equipment	Final goods	0.4	0.05	0.1	0	0	0.25	0	0	0	0	0	0.8
7295	Electrical measuring & controlling instruments	Final goods	0.4	0.03	0	0	0	0.3	0	0	0	0	0	0.73
7296	Electro mechanical hand tools	Final goods	0.4	0.03	0.1	0	0	0.04	0	0	0	0	0	0.57
7297	Electron and proton accelerators	Final goods	0.5	0.03	0.1	0	0	0.0442	0	0	0	0	0	0.6742
7299	Electrical machinery and apparatus, nes	Final goods	0.55	0.03	0.075	0	0	0.199344	0	0	0	0	0	0.854344
7311	Railway locomotives steam and tenders	Final goods	0.9	0.01	0	0	0	0	0	0	0	0	0	0.91
7312	Electric railway locomotives, not self generat.	Final goods	0.9	0.01	0.03	0	0	0.02	0	0	0	0	0	0.96
7313	Railway locomotives, not steam or electric	Final goods	0.9	0.01	0.03	0	0	0.02	0	0	0	0	0	0.96
7314	Mechanically propelled railway and tramway cars	Final goods	0.85	0.01	0.03	0	0	0.02	0	0	0	0	0	0.91
7315	Rail & tram passenger cars not mech propelled	Final goods	0.85	0.01	0.03	0	0	0.02	0	0	0	0	0	0.91
7316	Rail.&tram.freight cars,not mechanically propd.	Final goods	0.85	0.01	0.02	0	0	0.03	0	0	0	0	0	0.91
7317	Parts of railway locomotives & rolling stock	Final goods	0.9	0.01	0.03	0	0	0.02	0	0	0	0	0	0.96
7321	Passenger motor cars, other than buses	Final goods	0.65	0.051	0.015	0.009	0.009	0.2	0	0	0	0	0	0.934
7322	Buses, including trolleybuses	Final goods	0.733945	0.0733945	0.00917431	0	0	0.183486	0	0	0	0	0	1
7323	Lorries and trucks, including ambulances, etc.	Final goods	0.741507	0.055613	0.0139033	0	0.00695163	0.182025	0	0	0	0	0	1
7324	Special purpose lorries, trucks and vans	Final goods	0.743494	0.0557621	0.00929368	0	0.00557621	0.185874	0	0	0	0	0	1
7325	Road tractors for tractor trailer combinations	Final goods	0.76555	0.0334928	0.00956938	0	0	0.191388	0	0	0	0	0	1
7326	Chassis with engs. Mntd. For vehicles of 732.1	Final goods	0.8	0.01	0	0	0	0	0	0	0	0	0	0.81
7327	Other chassis with engines mounted	Final goods	0.792079	0.00990099	0	0	0	0.19802	0	0	0	0	0	1
7328	Bodies & parts motor vehicles ex motorcycles	Final goods	0.7	0.1	0	0	0	0.05	0	0	0	0	0	0.85
73291	Motorcycles,auto cycles,etc.& side cars	Final goods	0.45	0.1	0	0	0	0.2	0	0	0	0	0	0.75
73292	Parts solely for use of heading 732 91	Final goods	0.5	0.1	0	0	0	0	0	0	0	0	0	0.6
73311	Cycles,not motorized	Final goods	0.5	0.2	0	0	0	0.08	0	0	0	0	0	0.78
73312	Parts of vehicles of heading 733 11 & 733 4	Final goods	0.5	0.2	0	0	0	0.0804651	0	0	0	0	0	0.780465
7333	Trailers & oth vehicles not motorized, & parts	Final goods	0.5	0.075	0	0	0	0.0542424	0	0	0	0	0	0.629242
7334	Invalid carriages	Final goods	0.5	0.05	0	0	0	0.08	0	0	0	0	0	0.63
7341	Aircraft, heavier than air	Final goods	0.13	0.7	0.024	0	0	0.1	0	0	0	0	0	0.954
73491	Airships & balloons	Final goods	0.13	0.5	0.024	0	0	0.1	0	0	0	0	0	0.754
73492	Parts of aircraft,airships,etc.	Final goods	0.13	0.7	0.024	0	0	0.1	0	0	0	0	0	0.954
7351	Warships of all kinds	Final goods	0.8	0.01	0.01	0	0	0	0	0	0	0	0	0.82
7353	Ships and boats, other than warships	Final goods	0.711111	0.0133333	0.00888889	0	0	0.266667	0	0	0	0	0	1
7358	Ships,boats and other vessels for breaking up	Final goods	0.8	0.02	0.01	0	0	0	0	0	0	0	0	0.83
7359	Special purpose ships and boats	Final goods	0.2	0.005	0.01	0	0	0	0	0	0	0	0	0.215
8121	Central heating apparatus and parts	Final goods	0.85	0.02	0	0	0	0.04	0	0	0	0	0	0.91
8123	Sinks,wash basins,bidets,baths etc iron/steel	Final goods	0.75	0	0	0	0	0	0	0	0	0	0	0.75
81241	Illuminating and signalling glassware	Final goods	0	0	0	0	0	0.25	0	0	0	0	0	0.25
81242	Lamps & lighting fittings & parts thereof	Final goods	0.4	0.02	0	0	0	0.25	0	0	0	0	0	0.67
81243	Portable electric battery lamps	Final goods	0.1	0.03	0	0	0	0.25	0	0	0	0	0	0.38
8210	Furniture	Final goods	0	0.01	0	0	0	0.342992	0	0	0	0	0	0.352992
8310	Travel goods,handbags & similar articles	Final goods	0	0.005	0	0	0	0.5	0	0	0	0	0	0.505
84111	Mens and boys outer garments, not knitted	Final goods	0	0	0	0	0	0.593953	0	0	0	0	0	0.593953
84112	Womens, girls & infts outer garmts, not knitted	Final goods	0	0	0	0	0	0.587298	0	0	0	0	0	0.587298
84113	Men"s/boy"s under garments,not knitted/crochet.	Final goods	0	0	0	0	0	0.5	0	0	0	0	0	0.5
84114	Women"s/inf.under garments,not knitted/crochet.	Final goods	0	0	0	0	0	0.5	0	0	0	0	0	0.5
84121	Handkerchiefs	Final goods	0	0	0	0	0	0.5	0	0	0	0	0	0.5
84122	Shawls,scarves,etc. Not knitted or crocheted	Final goods	0	0	0	0	0	0.513462	0	0	0	0	0	0.513462
84123	Ties,bow ties and cravats	Final goods	0	0	0	0	0	0.675	0	0	0	0	0	0.675
84125	Corsets,suspenders,gartes & similar articles	Final goods	0	0	0	0	0	0.5	0	0	0	0	0	0.5
84126	Gloves, mittens, stockings & socks, not knitted	Final goods	0	0	0	0	0	0.5	0	0	0	0	0	0.5
84129	Other clothing accessories,n.e.s.	Final goods	0	0	0	0	0	0.85	0	0	0	0	0	0.85
84141	Gloves,etc.knitted crocheted,not elastic	Final goods	0	0	0	0	0	0.85	0	0	0	0	0	0.85
84142	Stockings,etc.,knitted or crocheted not elast.	Final goods	0	0	0	0	0	0.5	0	0	0	0	0	0.5
84143	Under garments knitted, not elast. Nor rubberd	Final goods	0	0	0	0	0	0.537215	0	0	0	0	0	0.537215
84144	Outer garments knitted, not elast. Nor rubberd	Final goods	0	0	0	0	0	0.551242	0	0	0	0	0	0.551242
84151	Headgear of felt	Final goods	0	0	0	0	0	0.5	0	0	0	0	0	0.5
84152	Headgear,plaited	Final goods	0	0	0	0	0	0.5	0	0	0	0	0	0.5
84153	Headgear,knitted/crocheted of textile,no felt	Final goods	0	0	0	0	0	0.5	0	0	0	0	0	0.5
84154	Head bands,linings,etc.	Final goods	0	0	0	0	0	0.5	0	0	0	0	0	0.5
84159	Other head gear	Final goods	0	0	0	0	0	0.772222	0	0	0	0	0	0.772222
8416	Apparel & clothing acces.,gloves,of rubber	Final goods	0	0	0	0	0	0.99	0	0	0	0	0	0.99
84202	Artificial fur and articles thereof	Final goods	0	0	0	0	0	0.99	0	0	0	0	0	0.99
85101	Footwear soles & uppers of rubber or plast.mat	Final goods	0	0	0	0	0	0.85	0	0	0	0	0	0.85
85102	Footwear with soles of leather/rubber/plastic	Final goods	0	0	0	0	0	0.501356	0	0	0	0	0	0.501356
85103	Footwear with soles of wood or cork	Final goods	0	0	0	0	0	0.5	0	0	0	0	0	0.5
85104	Footwear with soles of other materials	Final goods	0	0	0	0	0	0.733333	0	0	0	0	0	0.733333
861	Scientific,medical,optical,meas./contr.instrum.	Final goods	0.55	0.03	0	0	0	0.324635	0	0	0	0	0	0.904635
86241	Photographic plates/films in the flat unexposed	Final goods	0	0	0	0	0	0.5	0	0	0	0	0	0.5
86242	Films in rolls,sensitized,unexposed	Final goods	0	0	0	0	0	0.5	0	0	0	0	0	0.5
8911	Phonographs, tape & other sound recorders etc.	Final goods	0.1	0.01	0.05	0	0.01	0.293387	0	0	0	0	0	0.463387
8912	Phonograph records,recorded tapes,oth.sound rec	Final goods	0	0	0	0	0	0.607865	0	0	0	0	0	0.607865
8914	Pianos and other string musical instruments	Final goods	0.4	0.01	0	0	0	0.1	0	0	0	0	0	0.51
8918	Musical instruments, nes	Final goods	0.4	0.005	0	0	0	0.1	0	0	0	0	0	0.505
8919	Parts and accessories of musical instruments	Final goods	0.4	0.005	0	0	0	0.1	0	0	0	0	0	0.505
892	Printed matter	Final goods	0	0	0	0	0	0	1	0	0	0	0	1
8930	Articles of artif.plastic materials,n.e.s.	Final goods	0	0	0	0	0	0.972556	0	0	0	0	0	0.972556
894	Perambulators,toys,games and sporting goods	Final goods	0.2	0.02	0	0	0	0.359447	0	0	0	0	0	0.579447
8945	Fair ground amusements, etc.	Final goods	0	0	0	0	0	0.1	0	0	0	0	0	0.1
8951	Office and stationery supplies of base metals	Final goods	0.8	0.01	0	0	0	0	0	0	0	0	0	0.81
89521	Fountain pens,propelling pencils,penholders	Final goods	0	0	0	0	0	0.7	0	0	0	0	0	0.7
89522	Pen nibs and nib points	Final goods	0	0	0	0	0	0.7	0	0	0	0	0	0.7
89523	Pencils,crayons,etc.	Final goods	0	0	0	0	0	0.7	0	0	0	0	0	0.7
89592	Slates for writing	Final goods	0	0	0	0	0	0.7	0	0	0	0	0	0.7
89593	Date,sealing & similar stamps,etc.	Final goods	0	0	0	0	0	0.7	0	0	0	0	0	0.7
89594	Type writter & similar ribbons & ink pads	Final goods	0	0	0	0	0	0.7	0	0	0	0	0	0.7
89711	Jewellery of precious metal	Final goods	0	0	0	0	0	0.3	0	0	0	0	0	0.3
89713	Laboratory & industrial art. Of precious metal	Final goods	0	0	0	0	0	0.3	0	0	0	0	0	0.3
89714	Art.incorporating pearls of semi & precious st.	Final goods	0	0	0	0	0	0.32	0	0	0	0	0	0.32
8972	Imitation jewellery	Final goods	0	0	0	0	0	0.3	0	0	0	0	0	0.3
89924	Other brooms,brushes,mops,paint rollers.etc.	Final goods	0	0	0	0	0	0.841667	0	0	0	0	0	0.841667
89927	Hand sieves and hand riddles	Final goods	0	0	0	0	0	0.4	0	0	0	0	0	0.4
89933	Combustible preparations and products,n.e.s.	Final goods	0	0	0	0	0	0.15	0	0	0	0	0	0.15
89934	Mechanical,etc.lighters	Final goods	0	0	0	0	0	0.4	0	0	0	0	0	0.4
89935	Smoking pipes,pipe bowls,stems,etc.	Final goods	0	0	0	0	0	0.4	0	0	0	0	0	0.4
89941	Umbrellas and sunshades	Final goods	0	0	0	0	0	0.7	0	0	0	0	0	0.7
89942	Walking sticks,canes,riding crops,etc.	Final goods	0	0	0	0	0	0.7	0	0	0	0	0	0.7
89943	Parts of art.falling within 89941 and 89942	Final goods	0	0	0	0	0	0.483333	0	0	0	0	0	0.483333
89951	Powder puffs pads for applying cosm./toil,prep.	Final goods	0	0	0	0	0	0.6	0	0	0	0	0	0.6
89952	Buttons and button moulds,studs,etc.	Final goods	0	0	0	0	0	0.7	0	0	0	0	0	0.7
89953	Slide fasteners and parts thereof	Final goods	0	0	0	0	0	0.7	0	0	0	0	0	0.7
89954	Combs,hair slides,etc	Final goods	0	0	0	0	0	0.926667	0	0	0	0	0	0.926667
89956	Scent & sim.sprays for toilet purposes	Final goods	0	0	0	0	0	0.7	0	0	0	0	0	0.7
89957	Tailors"dummies,etc.	Final goods	0	0	0	0	0	0.4	0	0	0	0	0	0.4
89961	Hearing aids	Final goods	0	0	0	0	0	0.3	0	0	0	0	0	0.3
89962	Orthopaedic appl.artificial parts of the body	Final goods	0	0	0	0	0	0.345161	0	0	0	0	0	0.345161
89993	Artificial flowers,etc.	Final goods	0	0	0	0	0	0.9	0	0	0	0	0	0.9
89997	Vacuum flasks,etc.	Final goods	0	0	0	0	0	0.4	0	0	0	0	0	0.4
89998	Parachutes	Final goods	0	0	0	0	0	0.7	0	0	0	0	0	0.7
89999	Catapults and sim.aircraft launching gear,etc.	Final goods	0.6	0.08	0.024	0	0	0.07	0	0	0	0	0	0.774
95101	Armoured fighting vehicles	Final goods	0.9	0.01	0	0	0	0	0	0	0	0	0	0.91
95102	Artillery weapons,mach.guns and arms,n.e.s.	Final goods	0.85	0.02	0	0	0	0	0	0	0	0	0	0.87
95103	Parts of military ordnance	Final goods	0.75	0.02	0	0	0	0.04	0	0	0	0	0	0.81
95104	Sidearms and parts thereof	Final goods	0.7	0.02	0	0	0	0	0	0	0	0	0	0.72
95105	Revolvers and pistols	Final goods	0.7	0.02	0	0	0	0.04	0	0	0	0	0	0.76
95106	Projectiles and ammunition,n.e.s.	Final goods	0.6	0.02	0	0	0	0.04	0	0	0	0	0	0.66
